# Supplementary material for: Interaction Between the Intestinal Microbial Community and Transcriptome Profile in Common Carp (Cyprinus carpio L.)
Source: Front Microbiol. 2021 May 28;12:659602. doi: 10.3389/fmicb.2021.659602 (PMC8195870; doi:10.3389/fmicb.2021.659602)
Supplement: Supplementary Table 1 — Water Quality Parameters. [file Table_1.xls]

## Sheet: WaterQualityParametersHeNan
IID	Group	Time	Temp	Transparency	Depth	pH	DO2	COD	NO2-N	NO3-N	NH4-N	T-N	NPOC	Conductance	T-P	PO4-P
1	control	20180611	23.2	65	130	8.66	14.24	34	0.004	0.137	0	0.545	3.16	1064	0.132	0
2	control	20180611	23.4	65	145	8.64	15.22	35	0.004	0.114	0	0.686	2.73	1064	0.28	0
3	control	20180611	23.5	43	53	8.67	14.2	31	0.006	0.15	0	0.599	2.76	1062	1.46	0
7	control	20180621	28.2	69	149	8.96	14.28	48	0.002	0.192	0.0142	1.02	3.8	1061	0.524	0.031
8	control	20180621	28.2	69	157	8.9	13.16	47	0.0019	0.077	0.0205	1.04	3.77	1063	0.691	0.028
9	control	20180621	28.4	65	150	9.05	13.44	48	0.0015	0.064	0.0127	0.962	3.37	1054	0.505	0.032
13	control	20180711	27.6	40	150	8.51	6.83	39	0.031	0.214	0.527	1.43	4.41	976	0.397	0.034
14	control	20180711	27.5	40	150	8.48	6.71	36	0.032	0.452	0.146	1.32	3.96	965.4	0.266	0.026
15	control	20180711	27.4	40	170	8.25	5.96	42	0.018	0.094	0.535	1.43	4.54	954	0.252	0.038
19	control	20180721	32.1	60	140	8.63	6.84	32	0.003	0.541	0.39	1.09	3.82	961	0	0
20	control	20180721	31.9	55	160	8.54	6.65	35	0.003	0.201	0.42	1.09	3.68	989.1	0	0
21	control	20180721	32	60	170	8.51	6.54	28	0.004	0.323	0.33	1.11	3.5	968	0	0
25	control	20180811	32.2	40	220	8.65	6.96	106	0.004	0.266	0.98	3.09	5.34	995	0.23	0.05
26	control	20180811	31.6	40	200	8.53	7.15	25	0.005	0.371	0.65	1.65	4.47	990.5	0.25	0.046
27	control	20180811	31.6	40	220	8.11	7.11	55	0.007	0.58	0.54	1.86	4.54	992	0.28	0.063
31	control	20180821	27.2	30	200	8.99	8.63	79	0.006	0.098	0.093	2.14	4.32	946	0.154	0.068
32	control	20180821	27.3	35	220	9	8.35	62	0.006	0.222	0.09	2.07	4.56	952.7	0.14	0.052
33	control	20180821	27.2	30	180	8.82	7.61	81	0.006	0.175	0.093	2.17	4.7	945.4	0.15	0.035
37	control	20180911	25.2	40	200	7.97	8.43	50	0.009	0.555	0.236	3.72	6.6	994	0.165	0.006
38	control	20180911	25.1	40	220	7.84	6.57	61	0.008	0.099	0.295	3.3	5.74	982.6	0.205	0.006
39	control	20180911	25.1	35	200	7.84	6.88	53	0.009	0.298	0.3	3.34	5.64	988.6	0.217	0.056
43	control	20180921	21.5	35	180	7.94	8.25	55	0.217	0.711	0.348	2.36	4.63	981	0.23	0.06
44	control	20180921	21.5	30	190	7.91	7.98	90	0.203	0.44	0.605	2.49	4.64	978.2	2.2	0.023
45	control	20180921	21.5	40	180	7.85	7.5	80	0.2	0.6	0.401	2.36	4.57	979.1	0.17	0.056
49	control	20181011	20.9	40	200	8	5.9	93	0	0.301	0	1.87	4.56	1029	0.199	0.062
50	control	20181011	20.7	40	220	8.02	6.66	69	0	0.411	0	1.78	4.53	1027	0.165	0.026
51	control	20181011	20.8	40	200	8.14	6.7	72	0	0.286	0.03	1.82	4.84	1097	0.19	0.056
55	control	20181021	16.9	15	180	8.19	7.52	103	0	0.287	0	1.71	5.4	1051	0.478	0.065
56	control	20181021	16.8	15	200	8.19	6.4	90	0	0.342	0.087	1.51	4.7	1052	0.614	0.026
57	control	20181021	16.9	15	180	8.21	6.29	104	0	0.173	0.059	1.55	4.95	1051	0.609	0.028
