# Supplementary material for: Interaction Between the Intestinal Microbial Community and Transcriptome Profile in Common Carp (Cyprinus carpio L.)
Source: Front Microbiol. 2021 May 28;12:659602. doi: 10.3389/fmicb.2021.659602 (PMC8195870; doi:10.3389/fmicb.2021.659602)
Supplement: Supplementary Table 2 — Sample Information. [file Table_2.xls]

## Sheet: Sheet1
ID	Sample	Group	Group2	TimePoint
1	S3	SS4	Gut bacterial	20181026
2	C1	DD4	Gut bacterial	20181026
3	C2	DD4	Gut bacterial	20181026
4	S4	SS4	Gut bacterial	20181026
5	S5	SS4	Gut bacterial	20181026
6	C6	DD4	Gut bacterial	20181026
7	S3-T	ST	Gut transcriptome	20181026
8	S4-T	ST	Gut transcriptome	20181026
9	S5-T	ST	Gut transcriptome	20181026
10	C1-T	CT	Gut transcriptome	20181026
11	C6-T	CT	Gut transcriptome	20181026
12	C2-T	CT	Gut transcriptome	20181026
