# Supplementary material for: Interaction Between the Intestinal Microbial Community and Transcriptome Profile in Common Carp (Cyprinus carpio L.)
Source: Front Microbiol. 2021 May 28;12:659602. doi: 10.3389/fmicb.2021.659602 (PMC8195870; doi:10.3389/fmicb.2021.659602)
Supplement: Supplementary Table 3 — Clean Data Statistics. [file Table_3.xlsx]

## Sheet: Sheet1
Sample	Raw_Tags	Raw_Bases	Valid_Tags	Valid_Bases	Valid%	Q20%	Q30%	GC%
S3_SS4	62755	37.78M	61221	25.06M	97.56	98.89	95.89	54.22
C1_DD4	63783	38.40M	61248	25.52M	96.03	98.81	95.66	52.27
C2_DD4	63959	38.50M	63498	26.50M	99.28	98.77	95.52	54.39
S4_SS4	80593	48.52M	71361	28.83M	88.54	97.22	90.51	52.52
S5_SS4	63340	38.13M	58999	23.92M	93.15	97.23	90.56	52.8
C6_DD4	75085	45.20M	72697	30.05M	96.82	97.28	90.77	50.13
