# Supplementary material for: Interaction Between the Intestinal Microbial Community and Transcriptome Profile in Common Carp (Cyprinus carpio L.)
Source: Front Microbiol. 2021 May 28;12:659602. doi: 10.3389/fmicb.2021.659602 (PMC8195870; doi:10.3389/fmicb.2021.659602)
Supplement: Supplementary Table 4 — OTU Table. [file Table_4.csv]

X.SampleID	Group
C6_DD4	Con
C1_DD4	Con
C2_DD4	Con
S4_SS4	Sel
S5_SS4	Sel
S3_SS4	Sel
