# Supplementary material for: Interaction Between the Intestinal Microbial Community and Transcriptome Profile in Common Carp (Cyprinus carpio L.)
Source: Front Microbiol. 2021 May 28;12:659602. doi: 10.3389/fmicb.2021.659602 (PMC8195870; doi:10.3389/fmicb.2021.659602)
Supplement: Supplementary Table 5 — All Filter Statistics. [file Table_5.xls]

Sample	RawReads	CleanReads	RawBase(G)	CleanBase(G)	RawQ20(%)	CleanQ20(%)	RawQ30(%)	CleanQ30(%)	RawGC(%)	CleanGC(%)	Adapter(%)
C1-T	39625584	38483548	5.94	5.51	95.25	96.95	90.6	92.73	49.47	49.25	19.6
C2-T	47039540	46157398	7.06	6.68	95.53	96.84	90.9	92.59	46.12	45.79	14.9
C6-T	51830866	50741304	7.77	7.3	95.33	96.74	90.58	92.39	46.09	45.76	16.65
S3-T	42066300	40553124	6.31	5.8	95.01	96.98	90.3	92.76	50.15	49.97	20.35
S4-T	47047778	45957618	7.06	6.62	95.36	96.85	90.61	92.51	48.42	48.12	16.6
S5-T	47214296	46132072	7.08	6.65	95.19	96.69	90.32	92.23	47.62	47.31	16.4
	45804060.67	44670844	6.87	6.426666667	95.27833333	96.84166667	90.55166667	92.535	47.97833333	47.7	17.41666667
