# Supplementary material for: Interaction Between the Intestinal Microbial Community and Transcriptome Profile in Common Carp (Cyprinus carpio L.)
Source: Front Microbiol. 2021 May 28;12:659602. doi: 10.3389/fmicb.2021.659602 (PMC8195870; doi:10.3389/fmicb.2021.659602)
Supplement: Supplementary Table 6 — ST CT GO2gene. [file Table_6.xls]

Ontology	Class	Numbers_of_ST_CT	Genes_of_ST_CT
biological_process	biological regulation	6	109096562;109070166;109044888;109083222;109111367;109112329
biological_process	cellular process	12	109096562;109070166;109103596;109111217;109105720;109044888;109083222;109053681;109111367;109052003;109112329;109056918
biological_process	detoxification	1	109052003
biological_process	developmental process	1	109111217
biological_process	growth	1	109105720
biological_process	immune system process	6	109052650;109109117;109046616;109069058;109062092;109052679
biological_process	localization	3	109096562;109070166;109111217
biological_process	locomotion	3	109096562;109070166;109111217
biological_process	metabolic process	6	109103596;109056918;109052003;109111367;109112329;109057723
biological_process	multicellular organismal process	1	109111217
biological_process	regulation of biological process	6	109096562;109070166;109044888;109083222;109111367;109112329
biological_process	response to stimulus	14	109046616;109052679;109052650;109109117;109069058;109062092;109096562;109070166;109044888;109052003;109111367;109083222;109112329;109053681
biological_process	signaling	5	109044888;109111367;109096562;109070166;109112329
cellular_component	cell	11	109052679;109052650;109109117;109056918;109046616;109069058;109062092;109057161;109084538;109111367;109112329
cellular_component	cell part	11	109052679;109052650;109109117;109056918;109046616;109069058;109062092;109057161;109084538;109111367;109112329
cellular_component	extracellular region	2	109105720;109089216
cellular_component	extracellular region part	1	109105720
cellular_component	macromolecular complex	7	109052679;109052650;109109117;109056918;109046616;109069058;109062092
cellular_component	membrane	10	109046616;109052679;109052650;109109117;109096562;109069058;109062092;109044888;109070166;109111217
cellular_component	membrane part	10	109046616;109052679;109052650;109109117;109096562;109069058;109062092;109044888;109070166;109111217
cellular_component	organelle	4	109057161;109084538;109111367;109112329
molecular_function	antioxidant activity	1	109052003
molecular_function	binding	18	109089216;109053681;109111367;109112329;109057723;109096562;109070166;109046616;109069058;109062092;109049283;109056918;109103596;109048515;109105720;109057161;109084538;109052003
molecular_function	catalytic activity	6	109052003;109056918;109099648;109103596;109100429;109057723
molecular_function	molecular function regulator	1	109105720
molecular_function	molecular transducer activity	4	109111367;109112329;109096562;109070166
molecular_function	signal transducer activity	4	109111367;109112329;109096562;109070166
molecular_function	transcription regulator activity	2	109111367;109112329
