# Supplementary material for: Interaction Between the Intestinal Microbial Community and Transcriptome Profile in Common Carp (Cyprinus carpio L.)
Source: Front Microbiol. 2021 May 28;12:659602. doi: 10.3389/fmicb.2021.659602 (PMC8195870; doi:10.3389/fmicb.2021.659602)
Supplement: Supplementary Table 7 — DEG2Re. [file Table_7.xls]

## Sheet: ST_CT.sigDiff.rpkm.desc
GeneID	logFC	logCPM	PValue	FDR	Control/Selection	gene_name	Chromosome	Gene_biotype	Description
109046616	-10.6927	3.53054	2.13862e-18	6.77728e-14	Up	LOC109046616	NC_031739.1	protein_coding	H-2 class I histocompatibility antigen, Q8 alpha chain-like
109057671	-9.64699	2.52836	1.32719e-07	0.000170135	Up	LOC109057671	NW_017538018.1	protein_coding	uncharacterized LOC109057671
109046694	-9.27788	2.16122	3.05621e-16	2.42128e-12	Up	LOC109046694	NC_031739.1	protein_coding	sushi, nidogen and EGF-like domain-containing protein 1, transcript variant X3
109113243	-9.07947	1.95601	1.71438e-06	0.00115593	Up	LOC109113243	NC_031736.1	protein_coding	kinesin light chain 4-like
109105959	-8.8069	1.70471	2.22117e-06	0.00140778	Up	LOC109105959	NC_031728.1	protein_coding	uncharacterized LOC109105959, transcript variant X2
109080493	-8.57198	1.50301	1.56025e-06	0.00110377	Up	LOC109080493	NW_017542284.1	lncRNA	uncharacterized LOC109080493
109078197	-8.41497	3.18159	2.33702e-07	0.00025538	Up	LOC109078197	NW_017541667.1	protein_coding	tripartite motif-containing protein 16-like
109100491	-8.35658	1.32592	1.37064e-06	0.00103418	Up	LOC109100491	NC_031699.1	protein_coding	neurexin-1a-like
109098407	-8.32045	1.26914	9.09206e-06	0.00430041	Up	LOC109098407	NC_031717.1	protein_coding	uncharacterized LOC109098407, transcript variant X2
109057674	-7.87958	4.56578	5.67679e-08	8.99488e-05	Up	LOC109057674	NW_017538018.1	protein_coding	cell death-inducing p53-target protein 1 homolog
109046068	-7.74764	0.779801	2.31797e-07	0.00025538	Up	LOC109046068	NC_031738.1	protein_coding	uncharacterized protein C14orf93 homolog, transcript variant X2
109072503	-7.48787	0.545637	1.34219e-07	0.000170135	Up	LOC109072503	NW_017540054.1	lncRNA	uncharacterized LOC109072503
109054167	-7.14226	0.24954	0.000318736	0.0440627	Up	LOC109054167	NW_017537870.1	lncRNA	uncharacterized LOC109054167
109091359	-6.94667	0.102963	4.93107e-06	0.00260443	Up	LOC109091359	NC_031707.1	protein_coding	heat shock protein 30-like
109052427	-6.7073	-0.0870863	8.79987e-05	0.0200624	Up	LOC109052427	NW_017537803.1	protein_coding	Bardet-Biedl syndrome 1 protein-like, transcript variant X2
109073731	-6.61942	-0.157781	0.000292693	0.0424736	Up	LOC109073731	NW_017540409.1	protein_coding	uncharacterized LOC109073731
109089449	-6.59636	1.45303	9.95293e-11	3.15408e-07	Up	LOC109089449	NW_017545780.1	protein_coding	uncharacterized LOC109089449
109075273	-6.56726	-0.177307	0.000116971	0.0242275	Up	LOC109075273	NW_017540897.1	protein_coding	granzyme B-like
109095517	-6.51185	-0.242066	0.000271797	0.0408507	Up	LOC109095517	NC_031712.1	protein_coding	cathepsin G-like
109055673	-6.49348	-0.241863	8.30491e-05	0.0193797	Up	LOC109055673	NW_017537934.1	protein_coding	uncharacterized LOC109055673, transcript variant X2
109079761	-6.47098	2.09959	3.80822e-14	2.01137e-10	Up	LOC109079761	NC_031705.1	protein_coding	uncharacterized LOC109079761
109073019	-6.41228	-0.332981	0.000375681	0.0483957	Up	htr1e	NW_017540198.1	protein_coding	5-hydroxytryptamine receptor 1E
109095981	-6.40316	1.27689	4.02041e-07	0.00041099	Up	LOC109095981	NC_031713.1	lncRNA	uncharacterized LOC109095981, transcript variant X2
109069058	-6.30404	4.87164	5.72174e-05	0.0151102	Up	LOC109069058	NW_017539088.1	protein_coding	H-2 class I histocompatibility antigen, Q9 alpha chain-like
109105408	-6.30316	-0.396472	0.00017474	0.031463	Up	LOC109105408	NC_031727.1	protein_coding	clathrin coat assembly protein AP180-like
109095422	-6.2096	1.79163	3.46371e-05	0.0112005	Up	LOC109095422	NC_031712.1	lncRNA	uncharacterized LOC109095422
109072368	-6.2001	-0.468462	0.000237357	0.0375777	Up	LOC109072368	NW_017540004.1	protein_coding	serine protease hepsin-like, transcript variant X2
109089216	-6.0068	7.06675	1.13913e-06	0.000925618	Up	LOC109089216	NW_017545576.1	protein_coding	pentraxin fusion protein-like
109103970	-5.89955	0.838362	4.50688e-08	7.93461e-05	Up	LOC109103970	NC_031726.1	protein_coding	sushi, nidogen and EGF-like domain-containing protein 1
109071484	-5.79929	0.733955	0.000319516	0.0440627	Up	LOC109071484	NW_017539827.1	lncRNA	uncharacterized LOC109071484
109086177	-5.73627	0.716939	4.3088e-05	0.0124133	Up	LOC109086177	NW_017543815.1	protein_coding	pro-neuregulin-1, membrane-bound isoform-like
109104560	-5.47853	0.474552	0.00015908	0.0296828	Up	LOC109104560	NC_031727.1	protein_coding	elongation factor G, mitochondrial-like
109048515	-5.37165	0.397345	3.76529e-05	0.0116919	Up	LOC109048515	NC_031741.1	lncRNA	uncharacterized LOC109048515
109113009	-5.35332	0.385895	2.13108e-05	0.00794518	Up	LOC109113009	NC_031735.1	protein_coding	ribonuclease inhibitor-like
109057798	-5.25141	5.22755	2.18799e-16	2.31125e-12	Up	LOC109057798	NW_017538021.1	protein_coding	G0/G1 switch protein 2-like, transcript variant X2
109088095	-5.19817	1.96527	1.56735e-06	0.00110377	Up	LOC109088095	NC_031705.1	protein_coding	alpha-crystallin B chain-like
109080494	-5.17217	2.17189	0.00018174	0.0321751	Up	LOC109080494	NW_017542284.1	lncRNA	uncharacterized LOC109080494
109056148	-5.12795	0.199384	1.87015e-05	0.00714036	Up	LOC109056148	NC_031702.1	protein_coding	general transcription factor II-I repeat domain-containing protein 2A-like
109091337	-5.06169	0.13281	5.39196e-05	0.0144806	Up	LOC109091337	NC_031707.1	protein_coding	calcium-dependent secretion activator 1-like
109067105	-5.03313	0.12136	0.000100387	0.0219398	Up	LOC109067105	NW_017538446.1	lncRNA	uncharacterized LOC109067105, transcript variant X2
109051887	-5.00877	0.0936415	0.00023949	0.0375777	Up	LOC109051887	NW_017537783.1	protein_coding	protein Niban-like
109111479	-4.91336	0.683822	7.50296e-06	0.00383498	Up	LOC109111479	NC_031734.1	protein_coding	KAT8 regulatory NSL complex subunit 1-like protein, transcript variant X2
109107599	-4.89428	0.0119614	6.96737e-05	0.0178061	Up	LOC109107599	NC_031729.1	protein_coding	uncharacterized LOC109107599
109052634	-4.81972	-0.0432106	0.000156545	0.0296828	Up	LOC109052634	NW_017537812.1	protein_coding	uncharacterized LOC109052634
109052119	-4.64439	7.29139	2.08016e-07	0.000244149	Up	LOC109052119	NW_017537790.1	protein_coding	sucrase-isomaltase, intestinal-like
109063204	-4.53579	6.34015	3.07709e-08	6.09456e-05	Up	LOC109063204	NW_017538226.1	protein_coding	sucrase-isomaltase, intestinal-like
109081582	-4.45079	0.830879	0.000106981	0.0223461	Up	LOC109081582	NW_017542551.1	protein_coding	uncharacterized LOC109081582
109061294	-4.44963	0.308548	0.000249727	0.0387853	Up	LOC109061294	NC_031702.1	lncRNA	uncharacterized LOC109061294
109057569	-4.44675	1.14739	3.22015e-05	0.0107417	Up	LOC109057569	NW_017538016.1	protein_coding	aminopeptidase N-like
109113775	-4.43512	3.88823	7.66537e-05	0.0189778	Up	LOC109113775	NC_031736.1	protein_coding	uncharacterized LOC109113775
109071465	-4.40622	1.90004	1.78305e-05	0.00697592	Up	LOC109071465	NW_017539819.1	protein_coding	ecto-ADP-ribosyltransferase 4-like, transcript variant X4
109071027	-4.34603	3.93127	1.03945e-05	0.00477394	Up	LOC109071027	NW_017539662.1	protein_coding	translationally-controlled tumor protein homolog
109069506	-4.32757	0.176254	0.00034168	0.0464277	Up	LOC109069506	NW_017539174.1	protein_coding	microfibril-associated glycoprotein 4-like
109056918	-4.28296	0.589113	1.09684e-05	0.00489563	Up	LOC109056918	NW_017537985.1	protein_coding	glycerol-3-phosphate dehydrogenase [NAD(+)], cytoplasmic-like
109080914	-4.18485	0.137162	0.000206099	0.0347006	Up	LOC109080914	NW_017542382.1	protein_coding	spectrin beta chain, non-erythrocytic 4-like
109113103	-4.12758	0.859516	0.000148388	0.0284995	Up	LOC109113103	NC_031735.1	protein_coding	cytosolic 5'-nucleotidase 1B-like
109094840	-4.08184	0.0495108	0.000346577	0.0465736	Up	LOC109094840	NC_031712.1	protein_coding	C-type lectin domain family 4 member C-like
109098067	-4.0026	1.42084	8.68147e-05	0.0199637	Up	LOC109098067	NC_031716.1	lncRNA	uncharacterized LOC109098067
109070920	-3.99833	1.3601	6.43765e-05	0.0167221	Up	LOC109070920	NC_031704.1	protein_coding	GTPase IMAP family member 8-like
109078463	-3.95478	1.35384	4.89199e-05	0.0135989	Up	LOC109078463	NW_017541741.1	protein_coding	uncharacterized LOC109078463
109054391	-3.90744	6.88711	4.09017e-12	1.62022e-08	Up	LOC109054391	NW_017537879.1	protein_coding	G0/G1 switch protein 2-like
109052635	-3.8746	1.92306	1.82476e-06	0.00120472	Up	LOC109052635	NW_017537812.1	protein_coding	ATP-dependent DNA helicase PIF1-like
109069977	-3.83744	2.72581	8.31696e-05	0.0193797	Up	LOC109069977	NC_031704.1	protein_coding	uncharacterized LOC109069977
109052181	-3.74004	0.506276	8.27761e-05	0.0193797	Up	LOC109052181	NW_017537793.1	protein_coding	uncharacterized LOC109052181
109108954	-3.73215	1.12471	0.000292736	0.0424736	Up	LOC109108954	NC_031731.1	lncRNA	uncharacterized LOC109108954
109107943	-3.73165	1.4774	2.61187e-05	0.00899675	Up	LOC109107943	NC_031730.1	protein_coding	cold shock domain-containing protein C2-like, transcript variant X2
109101598	-3.71868	2.0954	1.70421e-08	3.85759e-05	Up	fstl5	NC_031723.1	protein_coding	follistatin like 5
109095901	-3.55244	1.78122	3.62326e-06	0.00205038	Up	LOC109095901	NC_031713.1	protein_coding	von Willebrand factor A domain-containing protein 8-like
109050971	-3.48506	2.56152	8.10904e-05	0.0193797	Up	LOC109050971	NC_031745.1	protein_coding	THAP domain-containing protein 6-like
109083222	-3.46154	0.914797	2.36285e-05	0.00822842	Up	LOC109083222	NW_017543058.1	protein_coding	TNF receptor-associated factor 4-like
109099950	-3.40604	0.87681	0.000102134	0.0220179	Up	LOC109099950	NC_031720.1	protein_coding	ribonuclease inhibitor-like
109103349	-3.39808	2.35991	0.000342824	0.0464277	Up	LOC109103349	NC_031699.1	protein_coding	uncharacterized LOC109103349, transcript variant X4
109111591	-3.25447	1.3468	2.19589e-05	0.00799858	Up	LOC109111591	NC_031700.1	protein_coding	natural killer cell receptor 2B4-like
109113583	-3.19578	1.58073	0.000154805	0.0295529	Up	LOC109113583	NC_031736.1	protein_coding	uncharacterized protein K02A2.6-like, transcript variant X2
109079865	-3.16741	1.45867	0.000191621	0.032947	Up	LOC109079865	NW_017542109.1	protein_coding	beta-microseminoprotein-like
109084538	-3.16171	7.13741	6.99617e-07	0.000599213	Up	LOC109084538	NW_017543379.1	protein_coding	heat shock 70 kDa protein-like
109088199	-3.09008	1.89482	3.83703e-05	0.0116919	Up	LOC109088199	NW_017545468.1	protein_coding	heat shock 70 kDa protein 12B-like
109057161	-3.04843	8.80764	1.27834e-07	0.000170135	Up	LOC109057161	NC_031702.1	protein_coding	heat shock 70 kDa protein
109050719	-3.03562	1.5482	8.27191e-05	0.0193797	Up	LOC109050719	NC_031745.1	protein_coding	serine/threonine-protein kinase pim-3-like
109111217	-3.02435	2.30877	0.000374946	0.0483957	Up	LOC109111217	NC_031733.1	protein_coding	complement factor H-like
109104285	-2.99781	1.35875	0.00034831	0.0465736	Up	LOC109104285	NC_031726.1	protein_coding	protein AHNAK2-like
109064597	-2.9579	3.63428	8.1346e-06	0.0040279	Up	LOC109064597	NW_017538260.1	protein_coding	nebulette-like
109106932	-2.95177	4.1919	4.17196e-07	0.000413154	Up	LOC109106932	NC_031729.1	protein_coding	sphingomyelin synthase-related protein 1-like, transcript variant X2
109093708	-2.94446	2.9959	0.000107182	0.0223461	Up	LOC109093708	NC_031710.1	protein_coding	tripartite motif-containing protein 35-like
109105690	-2.91725	2.22323	1.07751e-06	0.000898583	Up	LOC109105690	NC_031728.1	protein_coding	sarcospan-like
109047509	-2.86821	2.56813	2.10348e-06	0.00136039	Up	LOC109047509	NC_031701.1	protein_coding	adhesion G protein-coupled receptor E1-like
109104694	-2.84901	5.04916	1.35396e-08	3.30055e-05	Up	fbxo32	NC_031727.1	protein_coding	F-box protein 32
109060797	-2.77127	2.87421	5.42887e-07	0.000496728	Up	LOC109060797	NC_031702.1	lncRNA	uncharacterized LOC109060797
109047468	-2.70654	1.57541	4.98819e-05	0.0137457	Up	LOC109047468	NC_031740.1	protein_coding	dnaJ homolog subfamily A member 4-like
109046190	-2.64091	1.95234	9.29465e-05	0.0205977	Up	LOC109046190	NC_031701.1	protein_coding	ras-related and estrogen-regulated growth inhibitor-like protein
109109260	-2.61528	5.84961	1.55282e-07	0.000189265	Up	LOC109109260	NC_031731.1	protein_coding	protein FAM13A-like
109052011	-2.52994	1.94537	0.000208632	0.0347977	Up	LOC109052011	NW_017537788.1	protein_coding	uncharacterized LOC109052011, transcript variant X2
109094505	-2.52228	6.16966	9.77116e-06	0.00455365	Up	LOC109094505	NC_031698.1	protein_coding	insulin receptor substrate 2-like, transcript variant X2
109046268	-2.49397	6.09218	7.35869e-05	0.018362	Up	LOC109046268	NC_031738.1	protein_coding	uncharacterized LOC109046268
109104786	-2.49158	7.55821	3.82872e-08	7.13718e-05	Up	LOC109104786	NC_031727.1	protein_coding	zinc finger protein 395-like, transcript variant X4
109070047	-2.47724	2.08267	0.000319799	0.0440627	Up	LOC109070047	NW_017539347.1	protein_coding	E3 ubiquitin-protein ligase TRIM39-like
109056857	-2.47007	1.72449	0.00023955	0.0375777	Up	LOC109056857	NW_017537983.1	protein_coding	neural cell adhesion molecule L1.1-like
109092343	-2.46102	4.25854	0.000206955	0.0347006	Up	LOC109092343	NC_031708.1	protein_coding	CDK5 and ABL1 enzyme substrate 1-like, transcript variant X2
109101638	-2.43926	4.34822	9.12301e-05	0.0205041	Up	LOC109101638	NC_031723.1	protein_coding	centromere protein F-like, transcript variant X7
109074364	-2.42381	2.33779	0.000286853	0.0422807	Up	LOC109074364	NW_017540605.1	lncRNA	uncharacterized LOC109074364
109049634	-2.40789	2.50188	5.66958e-06	0.00294539	Up	LOC109049634	NC_031744.1	protein_coding	hypoxanthine-guanine phosphoribosyltransferase-like
109082382	-2.39438	3.55006	2.3445e-05	0.00822842	Up	LOC109082382	NW_017542789.1	protein_coding	zinc finger and BTB domain-containing protein 16-A-like
109055468	-2.38466	5.82788	1.39513e-05	0.00597454	Up	LOC109055468	NW_017537924.1	protein_coding	cytotoxin 8-like
109073447	-2.37983	3.81846	1.75758e-05	0.00696222	Up	LOC109073447	NW_017540327.1	protein_coding	nicotinamide riboside kinase 2-like
109108834	-2.35565	3.07987	2.6992e-06	0.00161773	Up	LOC109108834	NC_031731.1	protein_coding	interleukin-12 subunit beta-like
109074141	-2.3522	4.93728	5.27672e-08	8.80101e-05	Up	LOC109074141	NW_017540541.1	protein_coding	cyclic AMP-responsive element-binding protein 5-like
109053018	-2.33139	7.40446	5.43031e-07	0.000496728	Up	LOC109053018	NW_017537825.1	protein_coding	influenza virus NS1A-binding protein homolog B-like
109085550	-2.29717	2.61862	3.95128e-05	0.0118128	Up	LOC109085550	NW_017543694.1	lncRNA	uncharacterized LOC109085550
109073446	-2.28305	4.23721	2.70557e-06	0.00161773	Up	LOC109073446	NW_017540327.1	protein_coding	nicotinamide riboside kinase 2-like, transcript variant X2
109084713	-2.26788	4.14139	2.86889e-06	0.00168362	Up	LOC109084713	NW_017543413.1	protein_coding	monocarboxylate transporter 4-like, transcript variant X2
109051265	-2.25661	2.21361	0.000309803	0.043634	Up	LOC109051265	NC_031746.1	protein_coding	nuclear apoptosis-inducing factor 1-like
109087855	-2.2559	2.93219	0.000282354	0.0420085	Up	LOC109087855	NW_017545420.1	lncRNA	uncharacterized LOC109087855
109069105	-2.23455	3.56092	8.94215e-06	0.00429359	Up	LOC109069105	NW_017539091.1	protein_coding	centrosomal protein of 63 kDa-like
109048049	-2.22657	6.80446	3.98437e-06	0.00217698	Up	LOC109048049	NC_031741.1	protein_coding	egl nine homolog 3-like, transcript variant X2
109069230	-2.20833	3.47849	2.44868e-06	0.00152155	Up	LOC109069230	NW_017539113.1	protein_coding	cryptochrome-1-like, transcript variant X2
109066008	-2.19976	3.0173	1.75735e-05	0.00696222	Up	LOC109066008	NW_017538292.1	protein_coding	cAMP-responsive element modulator-like, transcript variant X3
109065510	-2.19552	7.31371	1.94478e-08	4.10867e-05	Up	LOC109065510	NW_017538284.1	protein_coding	zinc finger protein 395-like, transcript variant X2
109064575	-2.19255	4.61908	8.47002e-06	0.00412946	Up	LOC109064575	NW_017538259.1	protein_coding	interleukin-13 receptor subunit alpha-2-like, transcript variant X2
109045310	-2.19041	3.37075	3.92152e-06	0.00217698	Up	LOC109045310	NC_031737.1	protein_coding	zinc finger and BTB domain-containing protein 16-A
109106901	-2.16974	4.09716	9.53136e-05	0.0209756	Up	LOC109106901	NC_031729.1	protein_coding	torsin-1A-like, transcript variant X7
109057723	-2.16298	6.14166	4.51976e-05	0.0127885	Up	LOC109057723	NW_017538019.1	protein_coding	high choriolytic enzyme 1-like
109103353	-2.16152	7.30091	0.000365942	0.0478684	Up	ulk2	NC_031725.1	protein_coding	unc-51 like autophagy activating kinase 2
109108577	-2.15964	2.84242	0.000270422	0.0408507	Up	LOC109108577	NC_031730.1	protein_coding	thrombospondin-1-like
109108375	-2.13969	5.08228	4.12714e-06	0.00221676	Up	LOC109108375	NC_031730.1	protein_coding	phosphomannomutase 1-like
109080237	-2.13029	2.94845	0.000228129	0.0365121	Up	LOC109080237	NW_017542207.1	protein_coding	cbp/p300-interacting transactivator 2-like
109105720	-2.1285	3.73347	2.15881e-05	0.00795495	Up	LOC109105720	NC_031728.1	protein_coding	transforming growth factor beta-2-like
109112714	-2.12645	2.41679	4.28041e-05	0.0124133	Up	LOC109112714	NC_031735.1	protein_coding	ras-like protein family member 11B
109056349	-2.11053	4.56431	0.000379662	0.0485141	Up	LOC109056349	NW_017537962.1	protein_coding	filamin-A-interacting protein 1-like
109065336	-2.10201	7.68691	0.000255365	0.0392841	Up	LOC109065336	NW_017538281.1	protein_coding	protein FAM13A-like
109100429	-2.09542	3.2147	2.32967e-05	0.00822842	Up	LOC109100429	NC_031721.1	protein_coding	cAMP and cAMP-inhibited cGMP 3',5'-cyclic phosphodiesterase 10A-like
109090760	-2.08916	3.13374	8.29257e-05	0.0193797	Up	hspb8	NC_031706.1	protein_coding	heat shock protein family B (small) member 8
109051193	-2.08743	6.50455	3.83382e-05	0.0116919	Up	LOC109051193	NC_031746.1	protein_coding	nuclear receptor subfamily 1 group D member 1-like
109044888	-2.0814	2.98746	0.000181396	0.0321751	Up	LOC109044888	NC_031736.1	protein_coding	toll-like receptor 5
109106607	-2.07594	3.97906	0.000124566	0.0253045	Up	LOC109106607	NC_031728.1	protein_coding	nuclear receptor coactivator 7-like
109099648	-2.07231	3.15834	0.000131955	0.0262997	Up	LOC109099648	NC_031719.1	protein_coding	cationic trypsin-like, transcript variant X3
109112160	-2.06751	2.85481	4.04179e-05	0.0119705	Up	LOC109112160	NC_031734.1	protein_coding	NACHT, LRR and PYD domains-containing protein 12-like
109104086	-2.06542	5.03002	4.01411e-07	0.00041099	Up	LOC109104086	NC_031726.1	protein_coding	ICOS ligand-like
109058034	-2.04455	5.37955	1.47607e-06	0.00108783	Up	LOC109058034	NW_017538031.1	protein_coding	max-binding protein MNT-like
109100138	-2.04173	2.20613	0.00017166	0.0310851	Up	LOC109100138	NC_031720.1	protein_coding	lysyl oxidase homolog 2A
109100820	-2.02937	4.37562	0.000315649	0.0440627	Up	LOC109100820	NC_031722.1	protein_coding	disintegrin and metalloproteinase domain-containing protein 8-like
109047847	-1.9972	3.83165	1.28077e-05	0.00563718	Up	LOC109047847	NC_031701.1	lncRNA	uncharacterized LOC109047847, transcript variant X2
109078178	-1.98572	7.79723	0.000140787	0.0276717	Up	LOC109078178	NW_017541660.1	protein_coding	DNA damage-inducible transcript 4 protein
109083868	-1.95805	5.47222	5.31243e-05	0.014389	Up	LOC109083868	NW_017543261.1	protein_coding	dual specificity tyrosine-phosphorylation-regulated kinase 2-like, transcript variant X4
109053681	-1.95587	5.42297	1.33957e-06	0.00103418	Up	LOC109053681	NW_017537847.1	protein_coding	heat shock protein HSP 90-alpha-like
109090352	-1.9537	4.56906	1.99082e-05	0.0075106	Up	LOC109090352	NC_031706.1	protein_coding	aryl hydrocarbon receptor nuclear translocator-like protein 1, transcript variant X2
109058463	-1.94763	3.54957	0.000250899	0.0387853	Up	LOC109058463	NW_017538047.1	protein_coding	protein patched homolog 1-like
109069830	-1.93803	2.584	0.000213256	0.0353827	Up	LOC109069830	NW_017539264.1	protein_coding	phosphoinositide-3-kinase-interacting protein 1-like
109052003	-1.91691	2.99662	0.000257863	0.0394767	Up	LOC109052003	NW_017537788.1	protein_coding	myeloperoxidase-like, transcript variant X4
109065443	-1.90111	5.29568	1.74292e-05	0.00696222	Up	LOC109065443	NW_017538282.1	protein_coding	F-box only protein 32-like
109056055	-1.89944	3.12807	7.77235e-05	0.0190935	Up	LOC109056055	NW_017537951.1	protein_coding	uncharacterized LOC109056055
109051631	-1.8978	5.88273	0.000141459	0.0276717	Up	LOC109051631	NC_031701.1	protein_coding	Krueppel-like factor 13
109112329	-1.88724	3.59805	3.50133e-05	0.0112078	Up	LOC109112329	NC_031734.1	protein_coding	nuclear receptor subfamily 5 group A member 2-like
109113087	-1.88538	6.84879	3.94289e-05	0.0118128	Up	LOC109113087	NC_031735.1	protein_coding	collagen alpha-1(XII) chain-like
109046693	-1.87875	2.77159	0.00017697	0.0316846	Up	LOC109046693	NC_031701.1	protein_coding	uncharacterized LOC109046693
109071308	-1.87797	3.91067	7.66509e-06	0.00385566	Up	LOC109071308	NW_017539762.1	protein_coding	protein phosphatase 1 regulatory subunit 3E-like
109046541	-1.87796	4.3879	0.000294522	0.0424736	Up	LOC109046541	NC_031739.1	protein_coding	insulin receptor-like
109085545	-1.84873	6.29405	0.000225954	0.0363477	Up	LOC109085545	NW_017543694.1	protein_coding	uncharacterized LOC109085545
109096216	-1.8475	4.38107	1.36782e-05	0.00593782	Up	LOC109096216	NC_031698.1	lncRNA	uncharacterized LOC109096216
109090813	-1.83556	2.67498	0.000127127	0.0256603	Up	LOC109090813	NC_031706.1	protein_coding	EMI domain-containing protein 1-like, transcript variant X4
109080933	-1.82616	4.16524	5.44071e-05	0.0144888	Up	LOC109080933	NW_017542389.1	protein_coding	jun dimerization protein 2-like, transcript variant X2
109111367	-1.82479	6.33702	3.39086e-05	0.0110842	Up	LOC109111367	NC_031734.1	protein_coding	estrogen receptor beta-2-like
109090510	-1.80635	2.52746	0.000354721	0.0470339	Up	LOC109090510	NC_031706.1	protein_coding	actin-binding LIM protein 1-like, transcript variant X10
109046324	-1.7902	2.68098	0.000261608	0.0398575	Up	LOC109046324	NC_031738.1	protein_coding	solute carrier family 12 member 4-like
109090858	-1.77386	3.26817	0.000284494	0.0421291	Up	LOC109090858	NC_031706.1	protein_coding	ladderlectin-like
109091531	-1.76909	4.18148	6.1013e-05	0.0159794	Up	LOC109091531	NC_031707.1	protein_coding	ADP-ribosylation factor-like protein 4D
109083595	-1.73953	3.86962	1.55145e-05	0.00646915	Up	LOC109083595	NC_031705.1	protein_coding	Krueppel-like factor 9
109053767	-1.73599	3.88367	0.000219748	0.0360978	Up	LOC109053767	NW_017537849.1	protein_coding	uridine-cytidine kinase-like 1
109092019	-1.72391	3.79051	0.000379234	0.0485141	Up	LOC109092019	NC_031708.1	protein_coding	voltage-dependent calcium channel subunit alpha-2/delta-2-like
109102219	-1.70961	6.22931	0.000105564	0.0223461	Up	LOC109102219	NC_031724.1	protein_coding	eukaryotic translation initiation factor 4E-binding protein 3-like
109082279	-1.70567	7.20907	4.41568e-05	0.0126066	Up	LOC109082279	NW_017542743.1	protein_coding	influenza virus NS1A-binding protein homolog B-like
109083134	-1.70515	6.14468	2.24999e-05	0.00810253	Up	LOC109083134	NW_017543042.1	protein_coding	gamma-aminobutyric acid receptor-associated protein-like 1
109109157	-1.70375	4.02667	0.000131183	0.0262997	Up	parva	NC_031731.1	protein_coding	parvin alpha, transcript variant X2
109102208	-1.64619	4.73387	9.23255e-05	0.0205977	Up	LOC109102208	NC_031724.1	protein_coding	eukaryotic translation initiation factor 4E-binding protein 3-like
109055511	-1.64359	3.11931	0.000187701	0.0328192	Up	LOC109055511	NW_017537926.1	protein_coding	receptor-type tyrosine-protein phosphatase-like N
109096562	-1.64015	7.25968	4.56333e-05	0.0127975	Up	LOC109096562	NC_031714.1	protein_coding	C-X-C chemokine receptor type 4-B-like
109053168	-1.63552	3.55113	0.000333503	0.045752	Up	LOC109053168	NW_017537831.1	protein_coding	monocarboxylate transporter 4-like
109083135	-1.63293	7.28549	0.000294862	0.0424736	Up	LOC109083135	NW_017543042.1	protein_coding	cysteine/serine-rich nuclear protein 1-like
109059741	-1.61515	3.93117	8.69358e-05	0.0199637	Up	LOC109059741	NW_017538103.1	protein_coding	protein phosphatase 1 regulatory subunit 14A-like, transcript variant X2
109049219	-1.60394	5.09881	3.83664e-05	0.0116919	Up	LOC109049219	NC_031743.1	lncRNA	uncharacterized LOC109049219
109091107	-1.59515	3.5219	0.000170558	0.0310631	Up	LOC109091107	NC_031707.1	protein_coding	persulfide dioxygenase ETHE1, mitochondrial-like
109051186	-1.58747	4.01367	0.000162016	0.0300251	Up	LOC109051186	NC_031746.1	protein_coding	SNF-related serine/threonine-protein kinase-like
109095246	-1.57445	3.63574	0.000144256	0.0278748	Up	LOC109095246	NC_031712.1	protein_coding	growth arrest and DNA damage-inducible protein GADD45 gamma-like
109060547	-1.56311	5.30763	0.000347849	0.0465736	Up	LOC109060547	NW_017538144.1	protein_coding	sodium bicarbonate cotransporter 3-like
109066302	-1.55206	4.78412	0.000159035	0.0296828	Up	LOC109066302	NW_017538301.1	protein_coding	programmed cell death 1 ligand 1-like
109102108	-1.55013	3.48011	0.000312477	0.0438159	Up	LOC109102108	NC_031724.1	protein_coding	solute carrier family 25 member 43-like
109111011	-1.52256	4.6343	9.10088e-05	0.0205041	Up	LOC109111011	NC_031733.1	protein_coding	smoothelin-like, transcript variant X2
109055393	-1.45793	3.8984	0.000189154	0.0328192	Up	LOC109055393	NW_017537922.1	protein_coding	prolyl 4-hydroxylase subunit alpha-1-like
109071096	-1.45783	8.36273	0.000222473	0.0360978	Up	LOC109071096	NW_017539689.1	protein_coding	MAP kinase-interacting serine/threonine-protein kinase 2-like
109052929	-1.43374	3.78557	0.000297761	0.0426415	Up	LOC109052929	NW_017537822.1	protein_coding	G-protein coupled receptor 183-B-like
109084125	-1.42861	4.44463	0.000306125	0.0433085	Up	LOC109084125	NW_017543325.1	protein_coding	1-phosphatidylinositol 4,5-bisphosphate phosphodiesterase beta-1-like
109105991	-1.42598	9.04068	0.000221468	0.0360978	Up	LOC109105991	NC_031728.1	protein_coding	induced myeloid leukemia cell differentiation protein Mcl-1 homolog
109070166	-1.4158	6.43825	0.000338478	0.0462343	Up	LOC109070166	NW_017539390.1	protein_coding	C-X-C chemokine receptor type 4-B-like
109088789	-1.41242	9.51744	0.000271994	0.0408507	Up	LOC109088789	NW_017545542.1	transcribed_pseudogene	MAP kinase-interacting serine/threonine-protein kinase 2-like
109088510	-1.41193	5.7696	0.00030197	0.0429122	Up	slc43a2	NW_017545502.1	protein_coding	solute carrier family 43 member 2
109105851	1.38012	5.81979	0.000368619	0.0478751	Down	sri	NC_031728.1	protein_coding	sorcin, transcript variant X2
109088280	1.50515	3.56627	0.000223262	0.0360978	Down	cdc26	NC_031705.1	protein_coding	cell division cycle 26, transcript variant X2
109058180	1.51424	5.6909	0.000121156	0.0249314	Down	LOC109058180	NW_017538038.1	protein_coding	sphingolipid delta(4)-desaturase DES1-like
109074779	1.53609	3.45481	0.000367056	0.0478684	Down	LOC109074779	NW_017540730.1	protein_coding	vacuolar fusion protein MON1 homolog B-like
109052593	1.58484	8.12683	0.000200608	0.0340054	Down	LOC109052593	NW_017537812.1	protein_coding	tubulin beta-1 chain-like
109086165	1.59037	4.96645	0.000293894	0.0424736	Down	LOC109086165	NW_017543774.1	protein_coding	NAD(P) transhydrogenase, mitochondrial-like
109095869	1.70533	4.61381	0.000391635	0.049843	Down	LOC109095869	NC_031713.1	protein_coding	nuclear envelope integral membrane protein 2-like
109088269	1.74198	8.39999	0.000105708	0.0223461	Down	LOC109088269	NC_031705.1	protein_coding	high affinity copper uptake protein 1-like
109061998	1.77073	4.22416	0.000170355	0.0310631	Down	LOC109061998	NW_017538191.1	protein_coding	tumor necrosis factor receptor superfamily member 5-like
109107227	1.78279	2.49499	0.00036538	0.0478684	Down	LOC109107227	NC_031729.1	protein_coding	rhotekin-2-like
109102503	1.78898	2.60966	0.000192338	0.032947	Down	LOC109102503	NC_031724.1	protein_coding	O-acetyl-ADP-ribose deacetylase MACROD1-like
109065059	1.83844	2.71647	0.00022165	0.0360978	Down	LOC109065059	NW_017538272.1	protein_coding	dnaJ homolog subfamily C member 22-like, transcript variant X3
109063555	1.89685	4.51124	1.80994e-05	0.00699475	Down	LOC109063555	NW_017538235.1	protein_coding	macoilin-1-like
109049283	1.92111	2.90655	0.000200663	0.0340054	Down	LOC109049283	NC_031743.1	protein_coding	motor neuron and pancreas homeobox protein 1-like
109106657	1.95032	3.2487	1.66311e-05	0.00684466	Down	LOC109106657	NC_031728.1	protein_coding	ras GTPase-activating-like protein IQGAP3
109103408	1.96298	4.57936	4.19086e-05	0.0122971	Down	LOC109103408	NC_031725.1	lncRNA	uncharacterized LOC109103408
109051417	2.13302	3.57158	3.39275e-05	0.0110842	Down	LOC109051417	NW_017537764.1	protein_coding	carbohydrate sulfotransferase 14-like
109061856	2.15084	2.0918	0.000362258	0.0478331	Down	LOC109061856	NW_017538186.1	lncRNA	uncharacterized LOC109061856, transcript variant X2
109068914	2.17809	2.73547	0.000165727	0.0305342	Down	sphk1	NW_017539030.1	protein_coding	sphingosine kinase 1
109078123	2.19027	6.41519	0.000133623	0.0264658	Down	LOC109078123	NW_017541640.1	lncRNA	uncharacterized LOC109078123
109072923	2.20863	2.71888	0.000159232	0.0296828	Down	LOC109072923	NC_031704.1	protein_coding	putative Dol-P-Glc:Glc(2)Man(9)GlcNAc(2)-PP-Dol alpha-1,2-glucosyltransferase, transcript variant X2
109059918	2.44851	1.96796	0.000239106	0.0375777	Down	spc24	NC_031702.1	protein_coding	SPC24, NDC80 kinetochore complex component, transcript variant X2
109072007	2.49238	1.73975	0.000143511	0.0278748	Down	LOC109072007	NW_017539926.1	protein_coding	serine/threonine-protein kinase PLK4-like
109070136	2.52478	3.72975	0.000106164	0.0223461	Down	LOC109070136	NW_017539381.1	protein_coding	GTPase IMAP family member 4-like
109092091	2.59845	3.11618	0.000240716	0.0375777	Down	LOC109092091	NC_031708.1	protein_coding	interferon-induced protein 44-like
109056062	2.81918	4.26092	0.000123692	0.0252889	Down	LOC109056062	NW_017537952.1	protein_coding	ETS translocation variant 5-like, transcript variant X2
109056510	2.86594	2.14541	2.86869e-05	0.00977514	Down	LOC109056510	NW_017537966.1	protein_coding	protein FAM131A-like
109073071	2.87791	2.7374	0.000187658	0.0328192	Down	LOC109073071	NW_017540210.1	protein_coding	guanylate-binding protein 1-like
109077120	2.88487	1.65688	0.000273445	0.0408749	Down	LOC109077120	NW_017541438.1	lncRNA	uncharacterized LOC109077120
109087187	2.8873	7.29294	0.000351827	0.0468462	Down	LOC109087187	NW_017545300.1	protein_coding	ectonucleotide pyrophosphatase/phosphodiesterase family member 7-like
109059434	2.88918	8.19869	6.27229e-07	0.000552136	Down	LOC109059434	NW_017538089.1	protein_coding	H-2 class I histocompatibility antigen, alpha chain-like, transcript variant X2
109044856	3.04621	5.23868	9.55674e-08	0.00013766	Down	LOC109044856	NC_031736.1	protein_coding	gamma-glutamyltransferase light chain 1-like
109057762	3.10397	1.62334	7.22743e-05	0.018323	Down	LOC109057762	NW_017538021.1	protein_coding	protein LTV1 homolog
109099428	3.24199	3.6995	1.34782e-06	0.00103418	Down	LOC109099428	NC_031719.1	lncRNA	uncharacterized LOC109099428
109070882	3.25869	0.668132	0.000298719	0.0426415	Down	LOC109070882	NW_017539615.1	lncRNA	uncharacterized LOC109070882
109062098	3.28856	7.55952	3.65687e-05	0.0115886	Down	LOC109062098	NW_017538193.1	protein_coding	interferon-induced protein with tetratricopeptide repeats 1B-like
109103596	3.29375	5.88934	3.05612e-05	0.010303	Down	LOC109103596	NC_031725.1	protein_coding	nitric oxide synthase, inducible-like
109080817	3.91328	5.45954	7.33684e-05	0.018362	Down	LOC109080817	NW_017542365.1	protein_coding	major histocompatibility complex class I-related gene protein-like
109097751	4.14856	0.42195	0.000189521	0.0328192	Down	rad51d	NC_031716.1	protein_coding	RAD51 paralog D
109094498	4.34593	1.68652	8.73565e-08	0.000131825	Down	LOC109094498	NC_031711.1	protein_coding	thymidine phosphorylase-like
109075289	4.54252	1.2778	1.61439e-06	0.00111218	Down	LOC109075289	NW_017540900.1	protein_coding	poly(rC)-binding protein 3-like
109090054	4.74977	2.17804	0.000101606	0.0220179	Down	LOC109090054	NC_031706.1	protein_coding	ribonuclease inhibitor-like
109067650	4.7747	0.934251	5.05944e-05	0.0138219	Down	cfap54	NW_017538599.1	protein_coding	cilia and flagella associated protein 54
109093902	4.86082	5.90182	1.09609e-05	0.00489563	Down	LOC109093902	NC_031710.1	protein_coding	uncharacterized LOC109093902
109062092	5.15512	10.5847	6.6814e-05	0.0172141	Down	LOC109062092	NW_017538193.1	protein_coding	H-2 class I histocompatibility antigen, Q9 alpha chain-like
109109117	5.37185	5.13366	3.25052e-06	0.00187289	Down	LOC109109117	NC_031731.1	protein_coding	H-2 class II histocompatibility antigen, E-S beta chain-like
109057066	5.45491	5.82112	1.53819e-12	6.96361e-09	Down	LOC109057066	NW_017537993.1	protein_coding	cholesterol 7-alpha-monooxygenase-like
109048252	5.69154	1.38164	8.16235e-05	0.0193797	Down	LOC109048252	NC_031741.1	lncRNA	uncharacterized LOC109048252
109046381	6.05545	0.860212	5.48611e-07	0.000496728	Down	LOC109046381	NC_031701.1	protein_coding	uncharacterized LOC109046381
109057064	6.3867	4.78127	4.78105e-12	1.68346e-08	Down	LOC109057064	NW_017537993.1	protein_coding	cholesterol 7-alpha-monooxygenase-like
109056747	6.43713	2.4528	1.46859e-09	4.23088e-06	Down	LOC109056747	NW_017537978.1	lncRNA	uncharacterized LOC109056747
109052650	6.64713	7.09158	1.70821e-15	1.08266e-11	Down	LOC109052650	NW_017537813.1	protein_coding	H-2 class II histocompatibility antigen, E-S beta chain-like, transcript variant X2
109052679	7.05204	6.88691	2.09034e-17	3.31214e-13	Down	LOC109052679	NW_017537813.1	protein_coding	H-2 class II histocompatibility antigen, A-U alpha chain-like
109068261	8.01059	0.976203	2.01056e-09	5.30955e-06	Down	LOC109068261	NW_017538825.1	protein_coding	sulfide:quinone oxidoreductase, mitochondrial-like, transcript variant X2
109077424	8.15376	1.12322	1.41979e-05	0.0059991	Down	LOC109077424	NW_017541560.1	lncRNA	uncharacterized LOC109077424
