# Supplementary material for: Interaction Between the Intestinal Microbial Community and Transcriptome Profile in Common Carp (Cyprinus carpio L.)
Source: Front Microbiol. 2021 May 28;12:659602. doi: 10.3389/fmicb.2021.659602 (PMC8195870; doi:10.3389/fmicb.2021.659602)
Supplement: Supplementary Table 8 — ST CT KEGG. [file Table_8.xls]

##Databases: KEGG PATHWAY
##Statistical test method: hypergeometric test / Fisher's exact test
##FDR correction method: Benjamini and Hochberg
#Term	Database	ID	Input number	Background number	P-Value	Corrected P-Value	Input	Hyperlink
Antigen processing and presentation	KEGG PATHWAY	ko04612	8	135	7.92424440391e-08	1.4263639927e-05	109084538|109046616|109052650|109062092|109053681|109069058|109109117|109057161	http://www.genome.jp/kegg-bin/show_pathway?ko04612/K06751%09red/K06752%09red/K03283%09red/K04079%09red
Graft-versus-host disease	KEGG PATHWAY	ko05332	5	43	1.09820705475e-06	9.88386349272e-05	109109117|109062092|109069058|109046616|109052650	http://www.genome.jp/kegg-bin/show_pathway?ko05332/K06751%09red/K06752%09red
Allograft rejection	KEGG PATHWAY	ko05330	5	54	3.10582165128e-06	0.000186349299077	109109117|109062092|109069058|109046616|109052650	http://www.genome.jp/kegg-bin/show_pathway?ko05330/K06751%09red/K06752%09red
Autoimmune thyroid disease	KEGG PATHWAY	ko05320	5	60	5.03208459976e-06	0.000226443806989	109109117|109062092|109069058|109046616|109052650	http://www.genome.jp/kegg-bin/show_pathway?ko05320/K06751%09red/K06752%09red
Intestinal immune network for IgA production	KEGG PATHWAY	ko04672	5	69	9.55044924265e-06	0.000343816172735	109104086|109109117|109070166|109096562|109052650	http://www.genome.jp/kegg-bin/show_pathway?ko04672/K04189%09red/K06752%09red/K06710%09red
Type I diabetes mellitus	KEGG PATHWAY	ko04940	5	80	1.88116676327e-05	0.000564350028982	109109117|109062092|109069058|109046616|109052650	http://www.genome.jp/kegg-bin/show_pathway?ko04940/K06751%09red/K06752%09red
Viral myocarditis	KEGG PATHWAY	ko05416	5	113	9.08355799088e-05	0.0023357720548	109109117|109062092|109069058|109046616|109052650	http://www.genome.jp/kegg-bin/show_pathway?ko05416/K06751%09red/K06752%09red
Nicotinate and nicotinamide metabolism	KEGG PATHWAY	ko00760	4	65	0.000142266101267	0.00320098727851	109086165|109113103|109073446|109073447	http://www.genome.jp/kegg-bin/show_pathway?ko00760/K01081%09red/K10524%09red/K00323%09red
Asthma	KEGG PATHWAY	ko05310	3	33	0.00035017808761	0.00700356175219	109109117|109052650|109052003	http://www.genome.jp/kegg-bin/show_pathway?ko05310/K10788%09red/K06752%09red
Cell adhesion molecules (CAMs)	KEGG PATHWAY	ko04514	7	369	0.000604453989664	0.0103648828503	109046616|109104086|109052650|109062092|109069058|109109117|109100491	http://www.genome.jp/kegg-bin/show_pathway?ko04514/K06751%09red/K06752%09red/K06710%09red/K07377%09red
Phagosome	KEGG PATHWAY	ko04145	7	372	0.000633409507521	0.0103648828503	109108577|109046616|109052650|109062092|109069058|109052593|109109117	http://www.genome.jp/kegg-bin/show_pathway?ko04145/K06751%09red/K16857%09red/K06752%09red/K07375%09red
Inflammatory bowel disease (IBD)	KEGG PATHWAY	ko05321	4	111	0.000994934162241	0.0146751713864	109109117|109105720|109052650|109044888	http://www.genome.jp/kegg-bin/show_pathway?ko05321/K10168%09red/K06752%09red/K13376%09red
FoxO signaling pathway	KEGG PATHWAY	ko04068	7	407	0.00105987348902	0.0146751713864	109104694|109094505|109046541|109065443|109072007|109105720|109095246	http://www.genome.jp/kegg-bin/show_pathway?ko04068/K08863%09red/K04527%09red/K10305%09red/K04402%09red/K13376%09red/K07187%09red
Herpes simplex infection	KEGG PATHWAY	ko05168	7	439	0.00162276861291	0.019578288829	109090352|109046616|109052650|109062092|109069058|109109117|109061998	http://www.genome.jp/kegg-bin/show_pathway?ko05168/K06751%09red/K05152%09red/K06752%09red/K02296%09red
Longevity regulating pathway - multiple species	KEGG PATHWAY	ko04213	5	217	0.00163152406908	0.019578288829	109088095|109084538|109057161|109094505|109046541	http://www.genome.jp/kegg-bin/show_pathway?ko04213/K09542%09red/K03283%09red/K07187%09red/K04527%09red
Toxoplasmosis	KEGG PATHWAY	ko05145	6	339	0.00210280367197	0.0236565413097	109084538|109052650|109105720|109103596|109109117|109057161	http://www.genome.jp/kegg-bin/show_pathway?ko05145/K13241%09red/K06752%09red/K13376%09red/K03283%09red
Sulfur metabolism	KEGG PATHWAY	ko00920	2	19	0.00287915077405	0.0304851258429	109091107|109068261	http://www.genome.jp/kegg-bin/show_pathway?ko00920/K17218%09red/K17725%09red
Influenza A	KEGG PATHWAY	ko05164	6	407	0.00506908199627	0.0506908199627	109084538|109052650|109053018|109109117|109082279|109057161	http://www.genome.jp/kegg-bin/show_pathway?ko05164/K15046%09red/K06752%09red/K03283%09red
Leishmaniasis	KEGG PATHWAY	ko05140	4	184	0.00587158679686	0.0556255591282	109109117|109105720|109052650|109103596	http://www.genome.jp/kegg-bin/show_pathway?ko05140/K13241%09red/K06752%09red/K13376%09red
Primary bile acid biosynthesis	KEGG PATHWAY	ko00120	2	32	0.0074476351056	0.0670287159504	109057066|109057064	http://www.genome.jp/kegg-bin/show_pathway?ko00120/K00489%09red
HIF-1 signaling pathway	KEGG PATHWAY	ko04066	5	326	0.0088199283147	0.0755993855546	109071096|109048049|109046541|109088789|109103596	http://www.genome.jp/kegg-bin/show_pathway?ko04066/K13241%09red/K04372%09red/K09592%09red/K04527%09red
Endocytosis	KEGG PATHWAY	ko04144	8	819	0.0138538612919	0.113349774206	109084538|109096562|109046616|109070166|109062092|109069058|109105720|109057161	http://www.genome.jp/kegg-bin/show_pathway?ko04144/K06751%09red/K04189%09red/K13376%09red/K03283%09red
Sphingolipid metabolism	KEGG PATHWAY	ko00600	3	135	0.0158865071055	0.124329186043	109068914|109087187|109058180	http://www.genome.jp/kegg-bin/show_pathway?ko00600/K04712%09red/K04718%09red/K12354%09red
HTLV-I infection	KEGG PATHWAY	ko05166	7	690	0.0173808634518	0.130356475889	109088280|109046616|109052650|109062092|109105720|109069058|109109117	http://www.genome.jp/kegg-bin/show_pathway?ko05166/K06751%09red/K03359%09red/K06752%09red/K13376%09red
Legionellosis	KEGG PATHWAY	ko05134	3	143	0.0184302660353	0.132697915454	109084538|109044888|109057161	http://www.genome.jp/kegg-bin/show_pathway?ko05134/K10168%09red/K03283%09red
Steroid hormone biosynthesis	KEGG PATHWAY	ko00140	2	60	0.0234313990151	0.162217377797	109057066|109057064	http://www.genome.jp/kegg-bin/show_pathway?ko00140/K00489%09red
Insulin signaling pathway	KEGG PATHWAY	ko04910	5	437	0.0271921364684	0.181280909789	109071096|109088789|109094505|109071308|109046541	http://www.genome.jp/kegg-bin/show_pathway?ko04910/K07189%09red/K04372%09red/K07187%09red/K04527%09red
Rheumatoid arthritis	KEGG PATHWAY	ko05323	3	170	0.0285927336263	0.183810430455	109109117|109105720|109052650	http://www.genome.jp/kegg-bin/show_pathway?ko05323/K06752%09red/K13376%09red
Galactose metabolism	KEGG PATHWAY	ko00052	2	69	0.0301203626129	0.186953974839	109052119|109063204	http://www.genome.jp/kegg-bin/show_pathway?ko00052/K12047%09red
Maturity onset diabetes of the young	KEGG PATHWAY	ko04950	2	72	0.0324992440482	0.193402201975	109112329|109049283	http://www.genome.jp/kegg-bin/show_pathway?ko04950/K08025%09red/K08027%09red
Drug metabolism - other enzymes	KEGG PATHWAY	ko00983	2	73	0.0333081570067	0.193402201975	109053767|109094498	http://www.genome.jp/kegg-bin/show_pathway?ko00983/K00758%09red/K00876%09red
Estrogen signaling pathway	KEGG PATHWAY	ko04915	4	325	0.0373032640412	0.208413739588	109084538|109053681|109084125|109057161	http://www.genome.jp/kegg-bin/show_pathway?ko04915/K05858%09red/K03283%09red/K04079%09red
Tuberculosis	KEGG PATHWAY	ko05152	5	480	0.0382091855912	0.208413739588	109109117|109105720|109052650|109068914|109103596	http://www.genome.jp/kegg-bin/show_pathway?ko05152/K13241%09red/K06752%09red/K13376%09red/K04718%09red
MAPK signaling pathway	KEGG PATHWAY	ko04010	7	832	0.0415228590288	0.21982690074	109084538|109071096|109092019|109088789|109105720|109095246|109057161	http://www.genome.jp/kegg-bin/show_pathway?ko04010/K04859%09red/K04372%09red/K13376%09red/K04402%09red/K03283%09red
Epstein-Barr virus infection	KEGG PATHWAY	ko05169	5	510	0.047310321413	0.235499966084	109062092|109084538|109069058|109046616|109057161	http://www.genome.jp/kegg-bin/show_pathway?ko05169/K06751%09red/K03283%09red
Starch and sucrose metabolism	KEGG PATHWAY	ko00500	2	90	0.0482057420484	0.235499966084	109052119|109063204	http://www.genome.jp/kegg-bin/show_pathway?ko00500/K12047%09red
Cyanoamino acid metabolism	KEGG PATHWAY	ko00460	1	12	0.0484083263616	0.235499966084	109044856	http://www.genome.jp/kegg-bin/show_pathway?ko00460/K18592%09red
Pathways in cancer	KEGG PATHWAY	ko05200	9	1248	0.050683953886	0.240053979004	109045310|109084125|109058463|109096562|109070166|109048049|109053681|109103596|109105720	http://www.genome.jp/kegg-bin/show_pathway?ko05200/K04189%09red/K10055%09red/K09592%09red/K04079%09red/K13241%09red/K13376%09red/K06225%09red/K05858%09red
Pyrimidine metabolism	KEGG PATHWAY	ko00240	3	217	0.0520116954508	0.240053979004	109053767|109113103|109094498	http://www.genome.jp/kegg-bin/show_pathway?ko00240/K01081%09red/K00758%09red/K00876%09red
Staphylococcus aureus infection	KEGG PATHWAY	ko05150	2	100	0.0578967513432	0.258587078796	109109117|109052650	http://www.genome.jp/kegg-bin/show_pathway?ko05150/K06752%09red
Malaria	KEGG PATHWAY	ko05144	2	101	0.0589003901702	0.258587078796	109105720|109108577	http://www.genome.jp/kegg-bin/show_pathway?ko05144/K16857%09red/K13376%09red
Salmonella infection	KEGG PATHWAY	ko05132	3	232	0.0609535330052	0.261229427165	109044888|109113243|109103596	http://www.genome.jp/kegg-bin/show_pathway?ko05132/K13241%09red/K10168%09red/K10407%09red
Arginine and proline metabolism	KEGG PATHWAY	ko00330	2	105	0.0629747176611	0.263615097186	109055393|109103596	http://www.genome.jp/kegg-bin/show_pathway?ko00330/K13241%09red/K00472%09red
Bladder cancer	KEGG PATHWAY	ko05219	2	107	0.0650469194944	0.266101034295	109108577|109094498	http://www.genome.jp/kegg-bin/show_pathway?ko05219/K16857%09red/K00758%09red
Natural killer cell mediated cytotoxicity	KEGG PATHWAY	ko04650	3	249	0.0718944384516	0.287577753806	109062092|109069058|109046616	http://www.genome.jp/kegg-bin/show_pathway?ko04650/K06751%09red
Cytokine-cytokine receptor interaction	KEGG PATHWAY	ko04060	4	425	0.0817240888792	0.319789913006	109105720|109061998|109070166|109096562	http://www.genome.jp/kegg-bin/show_pathway?ko04060/K05152%09red/K04189%09red/K13376%09red
Plant-pathogen interaction	KEGG PATHWAY	ko04626	1	22	0.0840589579672	0.32192792413	109053681	http://www.genome.jp/kegg-bin/show_pathway?ko04626/K04079%09red
Taurine and hypotaurine metabolism	KEGG PATHWAY	ko00430	1	23	0.087550392609	0.328313972284	109044856	http://www.genome.jp/kegg-bin/show_pathway?ko00430/K18592%09red
Protein processing in endoplasmic reticulum	KEGG PATHWAY	ko04141	4	440	0.089962633764	0.329964992232	109084538|109053681|109088095|109057161	http://www.genome.jp/kegg-bin/show_pathway?ko04141/K09542%09red/K03283%09red/K04079%09red
MicroRNAs in cancer	KEGG PATHWAY	ko05206	4	443	0.0916569422865	0.329964992232	109105720|109108577|109094505|109078178	http://www.genome.jp/kegg-bin/show_pathway?ko05206/K16857%09red/K08270%09red/K13376%09red/K07187%09red
Carbohydrate digestion and absorption	KEGG PATHWAY	ko04973	2	135	0.0962442112034	0.339685451306	109052119|109063204	http://www.genome.jp/kegg-bin/show_pathway?ko04973/K12047%09red
Circadian rhythm - fly	KEGG PATHWAY	ko04711	1	27	0.1013847517	0.350947217422	109090352	http://www.genome.jp/kegg-bin/show_pathway?ko04711/K02296%09red
PPAR signaling pathway	KEGG PATHWAY	ko03320	2	141	0.103395944027	0.351156036318	109057066|109057064	http://www.genome.jp/kegg-bin/show_pathway?ko03320/K00489%09red
Amoebiasis	KEGG PATHWAY	ko05146	3	301	0.110213374739	0.367377915798	109105720|109084125|109103596	http://www.genome.jp/kegg-bin/show_pathway?ko05146/K13241%09red/K13376%09red/K05858%09red
Pathogenic Escherichia coli infection	KEGG PATHWAY	ko05130	2	150	0.114384843299	0.374350396252	109044888|109052593	http://www.genome.jp/kegg-bin/show_pathway?ko05130/K10168%09red/K07375%09red
Chagas disease (American trypanosomiasis)	KEGG PATHWAY	ko05142	3	309	0.116694397181	0.375089133795	109105720|109084125|109103596	http://www.genome.jp/kegg-bin/show_pathway?ko05142/K13241%09red/K13376%09red/K05858%09red
Longevity regulating pathway	KEGG PATHWAY	ko04211	3	327	0.131781383422	0.416151737123	109103353|109094505|109046541	http://www.genome.jp/kegg-bin/show_pathway?ko04211/K08269%09red/K07187%09red/K04527%09red
Type II diabetes mellitus	KEGG PATHWAY	ko04930	2	171	0.141077292169	0.433836397946	109094505|109046541	http://www.genome.jp/kegg-bin/show_pathway?ko04930/K07187%09red/K04527%09red
Cell cycle	KEGG PATHWAY	ko04110	3	339	0.142201930438	0.433836397946	109105720|109095246|109088280	http://www.genome.jp/kegg-bin/show_pathway?ko04110/K03359%09red/K13376%09red/K04402%09red
Insulin resistance	KEGG PATHWAY	ko04931	3	353	0.15469560633	0.464086818991	109094505|109071308|109046541	http://www.genome.jp/kegg-bin/show_pathway?ko04931/K07189%09red/K07187%09red/K04527%09red
p53 signaling pathway	KEGG PATHWAY	ko04115	2	185	0.159542972656	0.470782542264	109108577|109095246	http://www.genome.jp/kegg-bin/show_pathway?ko04115/K16857%09red/K04402%09red
Glycosaminoglycan biosynthesis - chondroitin sulfate / dermatan sulfate	KEGG PATHWAY	ko00532	1	49	0.173840172344	0.504697274548	109051417	http://www.genome.jp/kegg-bin/show_pathway?ko00532/K08105%09red
Arginine biosynthesis	KEGG PATHWAY	ko00220	1	50	0.176992350348	0.505692429566	109103596	http://www.genome.jp/kegg-bin/show_pathway?ko00220/K13241%09red
Regulation of lipolysis in adipocytes	KEGG PATHWAY	ko04923	2	202	0.182517364822	0.513330088561	109094505|109046541	http://www.genome.jp/kegg-bin/show_pathway?ko04923/K07187%09red/K04527%09red
Bile secretion	KEGG PATHWAY	ko04976	2	207	0.189367421968	0.519492198747	109057066|109057064	http://www.genome.jp/kegg-bin/show_pathway?ko04976/K00489%09red
Cell cycle - yeast	KEGG PATHWAY	ko04111	2	211	0.19487294162	0.519492198747	109088280|109083868	http://www.genome.jp/kegg-bin/show_pathway?ko04111/K03359%09red/K18669%09red
Longevity regulating pathway - worm	KEGG PATHWAY	ko04212	2	211	0.19487294162	0.519492198747	109103353|109046541	http://www.genome.jp/kegg-bin/show_pathway?ko04212/K08269%09red/K04527%09red
Central carbon metabolism in cancer	KEGG PATHWAY	ko05230	2	212	0.196252608416	0.519492198747	109084713|109053168	http://www.genome.jp/kegg-bin/show_pathway?ko05230/K08180%09red
Sphingolipid signaling pathway	KEGG PATHWAY	ko04071	3	407	0.20572828192	0.536682474574	109068914|109084125|109058180	http://www.genome.jp/kegg-bin/show_pathway?ko04071/K04712%09red/K04718%09red/K05858%09red
Renal cell carcinoma	KEGG PATHWAY	ko05211	2	221	0.208722646695	0.536715377217	109105720|109048049	http://www.genome.jp/kegg-bin/show_pathway?ko05211/K13376%09red/K09592%09red
Viral carcinogenesis	KEGG PATHWAY	ko05203	4	632	0.22434513151	0.568762305237	109062092|109069058|109046616|109072368	http://www.genome.jp/kegg-bin/show_pathway?ko05203/K06751%09red/K08665%09red
TGF-beta signaling pathway	KEGG PATHWAY	ko04350	2	237	0.231079296944	0.57769824236	109105720|109108577	http://www.genome.jp/kegg-bin/show_pathway?ko04350/K16857%09red/K13376%09red
Homologous recombination	KEGG PATHWAY	ko03440	1	72	0.243402852484	0.597366365768	109097751	http://www.genome.jp/kegg-bin/show_pathway?ko03440/K10871%09red
Axon guidance	KEGG PATHWAY	ko04360	4	658	0.245583950371	0.597366365768	109070166|109096562|109058463|109090510	http://www.genome.jp/kegg-bin/show_pathway?ko04360/K04189%09red/K06225%09red/K07520%09red
mTOR signaling pathway	KEGG PATHWAY	ko04150	3	467	0.266147553922	0.62797211537	109103353|109078178|109046541	http://www.genome.jp/kegg-bin/show_pathway?ko04150/K08269%09red/K08270%09red/K04527%09red
Regulation of autophagy	KEGG PATHWAY	ko04140	1	81	0.269014565074	0.62797211537	109103353	http://www.genome.jp/kegg-bin/show_pathway?ko04140/K08269%09red
Circadian rhythm	KEGG PATHWAY	ko04710	1	82	0.271806736801	0.62797211537	109090352	http://www.genome.jp/kegg-bin/show_pathway?ko04710/K02296%09red
African trypanosomiasis	KEGG PATHWAY	ko05143	1	84	0.277359416234	0.62797211537	109084125	http://www.genome.jp/kegg-bin/show_pathway?ko05143/K05858%09red
Fructose and mannose metabolism	KEGG PATHWAY	ko00051	1	85	0.280120003051	0.62797211537	109108375	http://www.genome.jp/kegg-bin/show_pathway?ko00051/K17497%09red
Hedgehog signaling pathway - fly	KEGG PATHWAY	ko04341	1	86	0.282870140429	0.62797211537	109058463	http://www.genome.jp/kegg-bin/show_pathway?ko04341/K06225%09red
Chemokine signaling pathway	KEGG PATHWAY	ko04062	3	488	0.287831012379	0.62797211537	109070166|109084125|109096562	http://www.genome.jp/kegg-bin/show_pathway?ko04062/K04189%09red/K05858%09red
Hypertrophic cardiomyopathy (HCM)	KEGG PATHWAY	ko05410	2	278	0.288830576845	0.62797211537	109105720|109092019	http://www.genome.jp/kegg-bin/show_pathway?ko05410/K04859%09red/K13376%09red
Systemic lupus erythematosus	KEGG PATHWAY	ko05322	2	281	0.293053653839	0.62797211537	109109117|109052650	http://www.genome.jp/kegg-bin/show_pathway?ko05322/K06752%09red
Progesterone-mediated oocyte maturation	KEGG PATHWAY	ko04914	2	281	0.293053653839	0.62797211537	109053681|109088280	http://www.genome.jp/kegg-bin/show_pathway?ko04914/K03359%09red/K04079%09red
Gap junction	KEGG PATHWAY	ko04540	2	288	0.302894690461	0.641424050388	109084125|109052593	http://www.genome.jp/kegg-bin/show_pathway?ko04540/K07375%09red/K05858%09red
Phototransduction - fly	KEGG PATHWAY	ko04745	1	97	0.312443093173	0.65395066013	109084125	http://www.genome.jp/kegg-bin/show_pathway?ko04745/K05858%09red
Measles	KEGG PATHWAY	ko05162	2	298	0.316912555171	0.655152045618	109084538|109057161	http://www.genome.jp/kegg-bin/show_pathway?ko05162/K03283%09red
Arachidonic acid metabolism	KEGG PATHWAY	ko00590	1	100	0.320296555636	0.655152045618	109044856	http://www.genome.jp/kegg-bin/show_pathway?ko00590/K18592%09red
Amino sugar and nucleotide sugar metabolism	KEGG PATHWAY	ko00520	1	104	0.330629737066	0.661052918113	109108375	http://www.genome.jp/kegg-bin/show_pathway?ko00520/K17497%09red
Mineral absorption	KEGG PATHWAY	ko04978	1	106	0.335737805264	0.661052918113	109088269	http://www.genome.jp/kegg-bin/show_pathway?ko04978/K14686%09red
Regulation of mitophagy - yeast	KEGG PATHWAY	ko04139	1	107	0.338277336646	0.661052918113	109103353	http://www.genome.jp/kegg-bin/show_pathway?ko04139/K08269%09red
Dilated cardiomyopathy	KEGG PATHWAY	ko05414	2	315	0.340591700513	0.661052918113	109105720|109092019	http://www.genome.jp/kegg-bin/show_pathway?ko05414/K04859%09red/K13376%09red
Glutathione metabolism	KEGG PATHWAY	ko00480	1	109	0.34332757518	0.661052918113	109044856	http://www.genome.jp/kegg-bin/show_pathway?ko00480/K18592%09red
AGE-RAGE signaling pathway in diabetic complications	KEGG PATHWAY	ko04933	2	319	0.346129228418	0.661052918113	109105720|109084125	http://www.genome.jp/kegg-bin/show_pathway?ko04933/K13376%09red/K05858%09red
NOD-like receptor signaling pathway	KEGG PATHWAY	ko04621	1	112	0.350831411991	0.661052918113	109053681	http://www.genome.jp/kegg-bin/show_pathway?ko04621/K04079%09red
MAPK signaling pathway - yeast	KEGG PATHWAY	ko04011	1	114	0.355786705764	0.661052918113	109056918	http://www.genome.jp/kegg-bin/show_pathway?ko04011/K00006%09red
Serotonergic synapse	KEGG PATHWAY	ko04726	2	328	0.358533371162	0.661052918113	109084125|109073019	http://www.genome.jp/kegg-bin/show_pathway?ko04726/K04153%09red/K05858%09red
Spliceosome	KEGG PATHWAY	ko03040	2	329	0.35990658875	0.661052918113	109084538|109057161	http://www.genome.jp/kegg-bin/show_pathway?ko03040/K03283%09red
Aldosterone-regulated sodium reabsorption	KEGG PATHWAY	ko04960	1	118	0.365585131765	0.664700239572	109046541	http://www.genome.jp/kegg-bin/show_pathway?ko04960/K04527%09red
N-Glycan biosynthesis	KEGG PATHWAY	ko00510	1	120	0.370428823689	0.66677188264	109072923	http://www.genome.jp/kegg-bin/show_pathway?ko00510/K03850%09red
cGMP-PKG signaling pathway	KEGG PATHWAY	ko04022	3	574	0.37728790299	0.672394282556	109084125|109094505|109046541	http://www.genome.jp/kegg-bin/show_pathway?ko04022/K05858%09red/K07187%09red/K04527%09red
Ovarian steroidogenesis	KEGG PATHWAY	ko04913	1	138	0.412405591065	0.727774572467	109046541	http://www.genome.jp/kegg-bin/show_pathway?ko04913/K04527%09red
Basal cell carcinoma	KEGG PATHWAY	ko05217	1	143	0.42356536189	0.738464473826	109058463	http://www.genome.jp/kegg-bin/show_pathway?ko05217/K06225%09red
Hedgehog signaling pathway	KEGG PATHWAY	ko04340	1	146	0.430160151924	0.738464473826	109058463	http://www.genome.jp/kegg-bin/show_pathway?ko04340/K06225%09red
Vascular smooth muscle contraction	KEGG PATHWAY	ko04270	2	387	0.437416234141	0.738464473826	109059741|109084125	http://www.genome.jp/kegg-bin/show_pathway?ko04270/K12328%09red/K05858%09red
Endocrine and other factor-regulated calcium reabsorption	KEGG PATHWAY	ko04961	1	151	0.440985740691	0.738464473826	109084125	http://www.genome.jp/kegg-bin/show_pathway?ko04961/K05858%09red
AMPK signaling pathway	KEGG PATHWAY	ko04152	2	390	0.441293745669	0.738464473826	109094505|109046541	http://www.genome.jp/kegg-bin/show_pathway?ko04152/K07187%09red/K04527%09red
Non-alcoholic fatty liver disease (NAFLD)	KEGG PATHWAY	ko04932	2	392	0.443870741653	0.738464473826	109094505|109046541	http://www.genome.jp/kegg-bin/show_pathway?ko04932/K07187%09red/K04527%09red
Calcium signaling pathway	KEGG PATHWAY	ko04020	3	643	0.447584885126	0.738464473826	109068914|109084125|109103596	http://www.genome.jp/kegg-bin/show_pathway?ko04020/K13241%09red/K04718%09red/K05858%09red
Taste transduction	KEGG PATHWAY	ko04742	1	156	0.451607520481	0.738464473826	109073019	http://www.genome.jp/kegg-bin/show_pathway?ko04742/K04153%09red
Leukocyte transendothelial migration	KEGG PATHWAY	ko04670	2	401	0.455386425526	0.738464473826	109070166|109096562	http://www.genome.jp/kegg-bin/show_pathway?ko04670/K04189%09red
Meiosis - yeast	KEGG PATHWAY	ko04113	1	164	0.468187909326	0.742460869094	109088280	http://www.genome.jp/kegg-bin/show_pathway?ko04113/K03359%09red
RNA transport	KEGG PATHWAY	ko03013	2	412	0.46927677473	0.742460869094	109102219|109102208	http://www.genome.jp/kegg-bin/show_pathway?ko03013/K18645%09red
Peroxisome	KEGG PATHWAY	ko04146	1	165	0.470225217093	0.742460869094	109103596	http://www.genome.jp/kegg-bin/show_pathway?ko04146/K13241%09red
Acute myeloid leukemia	KEGG PATHWAY	ko05221	1	168	0.476290856527	0.743530706336	109045310	http://www.genome.jp/kegg-bin/show_pathway?ko05221/K10055%09red
Proteoglycans in cancer	KEGG PATHWAY	ko05205	3	675	0.479164232972	0.743530706336	109105720|109108577|109058463	http://www.genome.jp/kegg-bin/show_pathway?ko05205/K16857%09red/K13376%09red/K06225%09red
Purine metabolism	KEGG PATHWAY	ko00230	2	431	0.492771846127	0.758110532504	109113103|109100429	http://www.genome.jp/kegg-bin/show_pathway?ko00230/K01081%09red/K18438%09red
Rap1 signaling pathway	KEGG PATHWAY	ko04015	3	708	0.510846381451	0.779257192044	109108577|109084125|109046541	http://www.genome.jp/kegg-bin/show_pathway?ko04015/K16857%09red/K05858%09red/K04527%09red
Platinum drug resistance	KEGG PATHWAY	ko01524	1	189	0.516866142231	0.781814332786	109088269	http://www.genome.jp/kegg-bin/show_pathway?ko01524/K14686%09red
Pertussis	KEGG PATHWAY	ko05133	1	192	0.522402420128	0.783603630192	109103596	http://www.genome.jp/kegg-bin/show_pathway?ko05133/K13241%09red
VEGF signaling pathway	KEGG PATHWAY	ko04370	1	199	0.535077146954	0.788384015978	109068914	http://www.genome.jp/kegg-bin/show_pathway?ko04370/K04718%09red
Dopaminergic synapse	KEGG PATHWAY	ko04728	2	468	0.536621124437	0.788384015978	109090352|109084125	http://www.genome.jp/kegg-bin/show_pathway?ko04728/K02296%09red/K05858%09red
PI3K-Akt signaling pathway	KEGG PATHWAY	ko04151	4	1022	0.551970533347	0.788384015978	109108577|109053681|109078178|109046541	http://www.genome.jp/kegg-bin/show_pathway?ko04151/K16857%09red/K04527%09red/K08270%09red/K04079%09red
Adipocytokine signaling pathway	KEGG PATHWAY	ko04920	1	211	0.5560344912	0.788384015978	109094505	http://www.genome.jp/kegg-bin/show_pathway?ko04920/K07187%09red
Renin secretion	KEGG PATHWAY	ko04924	1	212	0.557738083415	0.788384015978	109084125	http://www.genome.jp/kegg-bin/show_pathway?ko04924/K05858%09red
Pancreatic cancer	KEGG PATHWAY	ko05212	1	213	0.559435198321	0.788384015978	109105720	http://www.genome.jp/kegg-bin/show_pathway?ko05212/K13376%09red
Colorectal cancer	KEGG PATHWAY	ko05210	1	217	0.566159371503	0.788384015978	109105720	http://www.genome.jp/kegg-bin/show_pathway?ko05210/K13376%09red
Thyroid hormone synthesis	KEGG PATHWAY	ko04918	1	221	0.572781843472	0.788384015978	109084125	http://www.genome.jp/kegg-bin/show_pathway?ko04918/K05858%09red
Toll-like receptor signaling pathway	KEGG PATHWAY	ko04620	1	224	0.577682873768	0.788384015978	109044888	http://www.genome.jp/kegg-bin/show_pathway?ko04620/K10168%09red
Long-term depression	KEGG PATHWAY	ko04730	1	225	0.579304138402	0.788384015978	109084125	http://www.genome.jp/kegg-bin/show_pathway?ko04730/K05858%09red
Chronic myeloid leukemia	KEGG PATHWAY	ko05220	1	225	0.579304138402	0.788384015978	109105720	http://www.genome.jp/kegg-bin/show_pathway?ko05220/K13376%09red
Cardiac muscle contraction	KEGG PATHWAY	ko04260	1	226	0.580919235926	0.788384015978	109092019	http://www.genome.jp/kegg-bin/show_pathway?ko04260/K04859%09red
Inositol phosphate metabolism	KEGG PATHWAY	ko00562	1	227	0.582528189584	0.788384015978	109084125	http://www.genome.jp/kegg-bin/show_pathway?ko00562/K05858%09red
Adrenergic signaling in cardiomyocytes	KEGG PATHWAY	ko04261	2	516	0.589566405546	0.788898212754	109092019|109084125	http://www.genome.jp/kegg-bin/show_pathway?ko04261/K04859%09red/K05858%09red
Phospholipase D signaling pathway	KEGG PATHWAY	ko04072	2	518	0.591673659565	0.788898212754	109084125|109046541	http://www.genome.jp/kegg-bin/show_pathway?ko04072/K05858%09red/K04527%09red
Gastric acid secretion	KEGG PATHWAY	ko04971	1	251	0.619358850537	0.810436878042	109084125	http://www.genome.jp/kegg-bin/show_pathway?ko04971/K05858%09red
Arrhythmogenic right ventricular cardiomyopathy (ARVC)	KEGG PATHWAY	ko05412	1	251	0.619358850537	0.810436878042	109092019	http://www.genome.jp/kegg-bin/show_pathway?ko05412/K04859%09red
Oxytocin signaling pathway	KEGG PATHWAY	ko04921	2	547	0.621334939832	0.810436878042	109092019|109084125	http://www.genome.jp/kegg-bin/show_pathway?ko04921/K04859%09red/K05858%09red
Salivary secretion	KEGG PATHWAY	ko04970	1	261	0.633737370916	0.814905615578	109084125	http://www.genome.jp/kegg-bin/show_pathway?ko04970/K05858%09red
Long-term potentiation	KEGG PATHWAY	ko04720	1	264	0.637945026277	0.814905615578	109084125	http://www.genome.jp/kegg-bin/show_pathway?ko04720/K05858%09red
Small cell lung cancer	KEGG PATHWAY	ko05222	1	272	0.648932730064	0.814905615578	109103596	http://www.genome.jp/kegg-bin/show_pathway?ko05222/K13241%09red
EGFR tyrosine kinase inhibitor resistance	KEGG PATHWAY	ko01521	1	280	0.6595899442	0.814905615578	109086177	http://www.genome.jp/kegg-bin/show_pathway?ko01521/K05455%09red
Aldosterone synthesis and secretion	KEGG PATHWAY	ko04925	1	280	0.6595899442	0.814905615578	109084125	http://www.genome.jp/kegg-bin/show_pathway?ko04925/K05858%09red
Glycerophospholipid metabolism	KEGG PATHWAY	ko00564	1	281	0.660899352256	0.814905615578	109056918	http://www.genome.jp/kegg-bin/show_pathway?ko00564/K00006%09red
ECM-receptor interaction	KEGG PATHWAY	ko04512	1	289	0.671196526238	0.814905615578	109108577	http://www.genome.jp/kegg-bin/show_pathway?ko04512/K16857%09red
Pancreatic secretion	KEGG PATHWAY	ko04972	1	294	0.677474294499	0.814905615578	109084125	http://www.genome.jp/kegg-bin/show_pathway?ko04972/K05858%09red
Fc gamma R-mediated phagocytosis	KEGG PATHWAY	ko04666	1	296	0.679952017425	0.814905615578	109068914	http://www.genome.jp/kegg-bin/show_pathway?ko04666/K04718%09red
ErbB signaling pathway	KEGG PATHWAY	ko04012	1	297	0.681183797027	0.814905615578	109086177	http://www.genome.jp/kegg-bin/show_pathway?ko04012/K05455%09red
Prostate cancer	KEGG PATHWAY	ko05215	1	300	0.684851021974	0.814905615578	109053681	http://www.genome.jp/kegg-bin/show_pathway?ko05215/K04079%09red
Adherens junction	KEGG PATHWAY	ko04520	1	301	0.686064117944	0.814905615578	109046541	http://www.genome.jp/kegg-bin/show_pathway?ko04520/K04527%09red
Morphine addiction	KEGG PATHWAY	ko05032	1	306	0.692060543504	0.814905615578	109100429	http://www.genome.jp/kegg-bin/show_pathway?ko05032/K18438%09red
Phosphatidylinositol signaling system	KEGG PATHWAY	ko04070	1	309	0.695603778984	0.814905615578	109084125	http://www.genome.jp/kegg-bin/show_pathway?ko04070/K05858%09red
Insulin secretion	KEGG PATHWAY	ko04911	1	309	0.695603778984	0.814905615578	109084125	http://www.genome.jp/kegg-bin/show_pathway?ko04911/K05858%09red
Glucagon signaling pathway	KEGG PATHWAY	ko04922	1	318	0.705992907952	0.814905615578	109084125	http://www.genome.jp/kegg-bin/show_pathway?ko04922/K05858%09red
Melanogenesis	KEGG PATHWAY	ko04916	1	319	0.707125342774	0.814905615578	109084125	http://www.genome.jp/kegg-bin/show_pathway?ko04916/K05858%09red
GnRH signaling pathway	KEGG PATHWAY	ko04912	1	324	0.71272301335	0.814905615578	109084125	http://www.genome.jp/kegg-bin/show_pathway?ko04912/K05858%09red
Oocyte meiosis	KEGG PATHWAY	ko04114	1	333	0.72253297703	0.814905615578	109088280	http://www.genome.jp/kegg-bin/show_pathway?ko04114/K03359%09red
Protein digestion and absorption	KEGG PATHWAY	ko04974	1	334	0.723602270818	0.814905615578	109113087	http://www.genome.jp/kegg-bin/show_pathway?ko04974/K08132%09red
Inflammatory mediator regulation of TRP channels	KEGG PATHWAY	ko04750	1	334	0.723602270818	0.814905615578	109084125	http://www.genome.jp/kegg-bin/show_pathway?ko04750/K05858%09red
Osteoclast differentiation	KEGG PATHWAY	ko04380	1	337	0.726785715017	0.814905615578	109105720	http://www.genome.jp/kegg-bin/show_pathway?ko04380/K13376%09red
Jak-STAT signaling pathway	KEGG PATHWAY	ko04630	1	339	0.728887800601	0.814905615578	109064575	http://www.genome.jp/kegg-bin/show_pathway?ko04630/K05077%09red
Retrograde endocannabinoid signaling	KEGG PATHWAY	ko04723	1	362	0.751939834556	0.835488705063	109084125	http://www.genome.jp/kegg-bin/show_pathway?ko04723/K05858%09red
cAMP signaling pathway	KEGG PATHWAY	ko04024	2	718	0.763411242164	0.837494184542	109073019|109058463	http://www.genome.jp/kegg-bin/show_pathway?ko04024/K06225%09red/K04153%09red
Focal adhesion	KEGG PATHWAY	ko04510	2	720	0.764762350995	0.837494184542	109108577|109109157	http://www.genome.jp/kegg-bin/show_pathway?ko04510/K16857%09red/K06275%09red
Ubiquitin mediated proteolysis	KEGG PATHWAY	ko04120	1	382	0.770399331609	0.837494184542	109088280	http://www.genome.jp/kegg-bin/show_pathway?ko04120/K03359%09red
Circadian entrainment	KEGG PATHWAY	ko04713	1	386	0.773924493905	0.837494184542	109084125	http://www.genome.jp/kegg-bin/show_pathway?ko04713/K05858%09red
Apoptosis	KEGG PATHWAY	ko04210	1	390	0.77739602178	0.837494184542	109095246	http://www.genome.jp/kegg-bin/show_pathway?ko04210/K04402%09red
Wnt signaling pathway	KEGG PATHWAY	ko04310	1	395	0.781661238906	0.837494184542	109084125	http://www.genome.jp/kegg-bin/show_pathway?ko04310/K05858%09red
Cholinergic synapse	KEGG PATHWAY	ko04725	1	407	0.791570223113	0.838985898022	109084125	http://www.genome.jp/kegg-bin/show_pathway?ko04725/K05858%09red
Thyroid hormone signaling pathway	KEGG PATHWAY	ko04919	1	408	0.792375570354	0.838985898022	109084125	http://www.genome.jp/kegg-bin/show_pathway?ko04919/K05858%09red
Hepatitis B	KEGG PATHWAY	ko05161	1	426	0.806355736982	0.84588750587	109105720	http://www.genome.jp/kegg-bin/show_pathway?ko05161/K13376%09red
Hippo signaling pathway	KEGG PATHWAY	ko04390	1	433	0.81153693359	0.84588750587	109105720	http://www.genome.jp/kegg-bin/show_pathway?ko04390/K13376%09red
Platelet activation	KEGG PATHWAY	ko04611	1	435	0.812991880642	0.84588750587	109084125	http://www.genome.jp/kegg-bin/show_pathway?ko04611/K05858%09red
Transcriptional misregulation in cancer	KEGG PATHWAY	ko05202	1	451	0.824237783145	0.852628782043	109045310	http://www.genome.jp/kegg-bin/show_pathway?ko05202/K10055%09red
Glutamatergic synapse	KEGG PATHWAY	ko04724	1	458	0.828944649208	0.852628782043	109084125	http://www.genome.jp/kegg-bin/show_pathway?ko04724/K05858%09red
Alzheimer's disease	KEGG PATHWAY	ko05010	1	478	0.841715631738	0.859075790705	109084125	http://www.genome.jp/kegg-bin/show_pathway?ko05010/K05858%09red
Huntington's disease	KEGG PATHWAY	ko05016	1	483	0.84475786086	0.859075790705	109084125	http://www.genome.jp/kegg-bin/show_pathway?ko05016/K05858%09red
Ras signaling pathway	KEGG PATHWAY	ko04014	1	681	0.928215197483	0.937513092588	109046541	http://www.genome.jp/kegg-bin/show_pathway?ko04014/K04527%09red
Regulation of actin cytoskeleton	KEGG PATHWAY	ko04810	1	696	0.932304686518	0.937513092588	109106657	http://www.genome.jp/kegg-bin/show_pathway?ko04810/K05767%09red
Neuroactive ligand-receptor interaction	KEGG PATHWAY	ko04080	1	887	0.968012038982	0.968012038982	109073019	http://www.genome.jp/kegg-bin/show_pathway?ko04080/K04153%09red
--------------------
#Term	Database	ID	Input number	Background number	P-Value	Corrected P-Value	Input	Hyperlink
--------------------
#Term	Database	ID	Input number	Background number	P-Value	Corrected P-Value	Input	Hyperlink
--------------------
