# Supplementary material for: Interaction Between the Intestinal Microbial Community and Transcriptome Profile in Common Carp (Cyprinus carpio L.)
Source: Front Microbiol. 2021 May 28;12:659602. doi: 10.3389/fmicb.2021.659602 (PMC8195870; doi:10.3389/fmicb.2021.659602)
Supplement: Supplementary Table 9 — Alignment Statistics Combined. [file Table_9.xls]

Iterm	C1-T	C2-T	C6-T	S3-T	S4-T	S5-T
Total reads	38483548	46157398	50741304	40553124	45957618	46132072
Total mapped reads	29344339	34691870	38106957	30954963	34826617	34868422
Total mapped rate	76.25%	75.16%	75.10%	76.33%	75.78%	75.58%
Total uniq mapped reads	22328286	28225023	30531439	23278483	26694324	26512940
Total uniq mapped rate	76.09%	81.36%	80.12%	75.20%	76.65%	76.04%
Total multiple mapped reads	5171829	4500823	5187186	5818764	6152937	6393022
Total multiple mapped rate	17.62%	12.97%	13.61%	18.80%	17.67%	18.33%
